# Supplementary material for: 2-(Hydroxy­meth­yl)pyridinium chloride
Source: Acta Crystallogr Sect E Struct Rep Online. 2008 Oct 31;64(Pt 11):o2233. doi: 10.1107/S1600536808034922 (PMC2959576; doi:10.1107/S1600536808034922)
Supplement: Supplementary file 1 [file e-64-o2233-sup1.cif]

##############################################################################
###                                                                        ###
###        Electronic paper (Acta Crystallographica Section E)             ###
###                                                                        ###
##############################################################################
#                                                                            #
# This CIF contains the data in a paper accepted for publication in Acta     #
# Crystallographica Section E. It conforms to the requirements of Notes      #
# for Authors for Section E, and has been peer reviewed under the auspices   #
# of the IUCr Commission on Journals.                                        #
#                                                                            #
# Full details of the Crystallographic Information File format               #
# are given in the paper "The Crystallographic Information File (CIF):       #
# a New Standard Archive File for Crystallography" by S. R. Hall, F. H.      #
# Allen and I. D. Brown [Acta Cryst. (1991), A47, 655-685].                  #
#                                                                            #
# The current version of the core CIF dictionary is obtainable from          #
# ftp://ftp.iucr.org/pub/cif_core.dic. The current version number is 2.4.    #
#                                                                            #
# Software is freely available for graphical display of the structure(s) in  #
# this CIF.  For information consult the CIF home page http://www.iucr.org/  #
# cif/home.html                                                              #
#                                                                            #
# This file may be used for bona fide research purposes within the           #
# scientific community so long as proper attribution is given to the journal # 
# article from which it was obtained.                                        #
#                                                                            #
##############################################################################
                                             
data_I
_audit_creation_method     SHELXL-97
_chemical_name_systematic
;
2-(Hydroxymethyl)pyridinium chloride
;
_chemical_name_common     '[H~2~OPy][Cl]'
_chemical_formula_moiety     'C6 H8 N O +, Cl -'
_chemical_formula_sum     'C6 H8 Cl N O'
_chemical_formula_iupac     'C6 H8 N O +, Cl -'
_chemical_formula_weight     145.58
_chemical_melting_point     ?
_symmetry_cell_setting     Monoclinic
_symmetry_space_group_name_H-M     'P 21/n'
_symmetry_space_group_name_Hall     '-P 2yn'
loop_
    _symmetry_equiv_pos_as_xyz
    'x, y, z'
    '-x+1/2, y+1/2, -z+1/2'
    '-x, -y, -z'
    'x-1/2, -y-1/2, z-1/2'
_cell_length_a     7.0689(9)
_cell_length_b     8.0833(11)
_cell_length_c     12.1304(16)
_cell_angle_alpha     90.00
_cell_angle_beta     102.078(2)
_cell_angle_gamma     90.00
_cell_volume     677.79(15)
_cell_formula_units_Z     4
_cell_measurement_reflns_used     200
_cell_measurement_theta_min     3.05
_cell_measurement_theta_max     25.23
_cell_measurement_temperature     173(2)
_exptl_crystal_description     irregular
_exptl_crystal_colour     colorless
_exptl_crystal_size_max     0.25
_exptl_crystal_size_mid     0.22
_exptl_crystal_size_min     0.20
_exptl_crystal_density_diffrn     1.427
_exptl_crystal_density_meas     ?
_exptl_crystal_density_method     'not measured'
_exptl_crystal_F_000     304
_exptl_absorpt_coefficient_mu     0.475
_exptl_absorpt_correction_type     multi-scan
_exptl_absorpt_process_details     '(SADABS; Sheldrick, 1999)'
_exptl_absorpt_correction_T_min     0.867
_exptl_absorpt_correction_T_max     0.909
_exptl_special_details
;
;
_diffrn_ambient_temperature     173(2)
_diffrn_radiation_type     MoK\a
_diffrn_radiation_wavelength     0.71073
_diffrn_radiation_source     'fine-focus sealed tube'
_diffrn_radiation_monochromator     graphite
_diffrn_measurement_device_type     'Bruker APEX CCD area-detector'
_diffrn_measurement_method     '\f and \w'
_diffrn_detector_area_resol_mean     ?
_diffrn_reflns_number     4681
_diffrn_reflns_av_R_equivalents     0.0198
_diffrn_reflns_av_sigmaI/netI     0.0176
_diffrn_reflns_theta_min     3.05
_diffrn_reflns_theta_max     25.24
_diffrn_reflns_theta_full     25.24
_diffrn_measured_fraction_theta_max     0.998
_diffrn_measured_fraction_theta_full     0.998
_diffrn_reflns_limit_h_min     -8
_diffrn_reflns_limit_h_max     8
_diffrn_reflns_limit_k_min     -9
_diffrn_reflns_limit_k_max     9
_diffrn_reflns_limit_l_min     -14
_diffrn_reflns_limit_l_max     13
_diffrn_standards_number     ?
_diffrn_standards_interval_count     ?
_diffrn_standards_interval_time     ?
_diffrn_standards_decay_%     ?
_refine_special_details
;
Refinement of <i>F</i>^2^ against ALL reflections. The weighted <i>R</i>-factor
<i>wR</i> and goodness of fit <i>S</i> are based on <i>F</i>^2^, conventional
<i>R</i>-factors <i>R</i> are based on <i>F</i>, with <i>F</i> set to zero for
negative <i>F</i>^2^. The threshold expression of <i>F</i>^2^ >
\s(<i>F</i>^2^) is used only for calculating <i>R</i>-factors(gt) <i>etc</i>.
and is not relevant to the choice of reflections for refinement.
<i>R</i>-factors based on <i>F</i>^2^ are statistically about twice as large
as those based on <i>F</i>, and <i>R</i>- factors based on ALL data will be
even larger.
;
_reflns_number_total     1227
_reflns_number_gt     1202
_reflns_threshold_expression     I>2\s(I)
_refine_ls_structure_factor_coef     Fsqd
_refine_ls_matrix_type     full
_refine_ls_R_factor_all     0.0409
_refine_ls_R_factor_gt     0.0403
_refine_ls_wR_factor_gt     0.0921
_refine_ls_wR_factor_ref     0.0925
_refine_ls_goodness_of_fit_ref     1.257
_refine_ls_restrained_S_all     1.257
_refine_ls_number_reflns     1227
_refine_ls_number_parameters     87
_refine_ls_number_restraints     0
_refine_ls_hydrogen_treatment     mixed
_refine_ls_weighting_scheme     calc
_refine_ls_weighting_details
         'calc w=1/[\s^2^(Fo^2^)+(0.0271P)^2^+0.6606P] where P=(Fo^2^+2Fc^2^)/3'
_atom_sites_solution_hydrogens     geom
_atom_sites_solution_primary     direct
_atom_sites_solution_secondary     difmap
_refine_ls_shift/su_max     0.000
_refine_ls_shift/su_mean     0.000
_refine_diff_density_max     0.284
_refine_diff_density_min     -0.230
_refine_ls_extinction_method     none
_refine_ls_extinction_coef     ?
loop_
    _atom_type_symbol
    _atom_type_description
    _atom_type_scat_dispersion_real
    _atom_type_scat_dispersion_imag
    _atom_type_scat_source
    'C' 'C' 0.0033 0.0016
                         'International Tables Vol C Tables 4.2.6.8 and 6.1.1.4'
    'H' 'H' 0.0000 0.0000
                         'International Tables Vol C Tables 4.2.6.8 and 6.1.1.4'
    'N' 'N' 0.0061 0.0033
                         'International Tables Vol C Tables 4.2.6.8 and 6.1.1.4'
    'O' 'O' 0.0106 0.0060
                         'International Tables Vol C Tables 4.2.6.8 and 6.1.1.4'
    'Cl' 'Cl' 0.1484 0.1585
                         'International Tables Vol C Tables 4.2.6.8 and 6.1.1.4'
_computing_data_collection     'SMART (Bruker, 1998)'
_computing_cell_refinement     'SMART (Bruker, 1998)'
_computing_data_reduction     'SAINT-Plus (Bruker, 2001)'
_computing_structure_solution     'SHELXS97 (Sheldrick, 2008)'
_computing_structure_refinement     'SHELXL97 (Sheldrick, 2008)'
_computing_molecular_graphics     'XSHELL (Bruker, 2000)'
_computing_publication_material     'SHELXTL (Sheldrick, 2008)'
loop_
    _atom_site_type_symbol
    _atom_site_label
    _atom_site_fract_x
    _atom_site_fract_y
    _atom_site_fract_z
    _atom_site_U_iso_or_equiv
    _atom_site_adp_type
    _atom_site_calc_flag
    _atom_site_refinement_flags
    _atom_site_occupancy
    _atom_site_disorder_assembly
    _atom_site_disorder_group
    Cl Cl1 0.10702(9) 0.46272(7) 0.68760(4) 0.0311(2) Uani d . 1 . .
    N N1 0.2053(3) 0.4526(2) -0.05399(16) 0.0213(4) Uani d . 1 . .
    O O1 0.0732(2) 0.1503(2) -0.10825(13) 0.0292(4) Uani d . 1 . .
    H H1 0.1498 0.1040 -0.1403 0.044 Uiso calc R 1 . .
    C C1 0.2214(3) 0.3472(3) 0.03263(18) 0.0220(5) Uani d . 1 . .
    C C4 0.3390(3) 0.6739(3) 0.0620(2) 0.0299(5) Uani d . 1 . .
    H H4 0.3773 0.7840 0.0715 0.036 Uiso calc R 1 . .
    C C5 0.2628(3) 0.6116(3) -0.04288(19) 0.0264(5) Uani d . 1 . .
    H H5 0.2509 0.6789 -0.1062 0.032 Uiso calc R 1 . .
    C C3 0.3576(3) 0.5680(3) 0.1541(2) 0.0312(6) Uani d . 1 . .
    H H3 0.4104 0.6074 0.2260 0.037 Uiso calc R 1 . .
    C C2 0.2989(3) 0.4061(3) 0.14015(19) 0.0271(5) Uani d . 1 . .
    H H2 0.3109 0.3364 0.2022 0.033 Uiso calc R 1 . .
    C C6 0.1592(3) 0.1715(3) 0.00685(18) 0.0273(5) Uani d . 1 . .
    H H6A 0.2708 0.0993 0.0266 0.033 Uiso calc R 1 . .
    H H6B 0.0674 0.1402 0.0524 0.033 Uiso calc R 1 . .
    H H7 0.165(4) 0.414(3) -0.118(2) 0.027(7) Uiso d . 1 . .
loop_
    _atom_site_aniso_label
    _atom_site_aniso_U_11
    _atom_site_aniso_U_22
    _atom_site_aniso_U_33
    _atom_site_aniso_U_12
    _atom_site_aniso_U_13
    _atom_site_aniso_U_23
    Cl1 0.0410(4) 0.0293(3) 0.0204(3) -0.0037(2) 0.0005(2) 0.0035(2)
    N1 0.0213(9) 0.0237(10) 0.0181(9) 0.0011(8) 0.0023(7) -0.0017(8)
    O1 0.0326(9) 0.0303(9) 0.0229(8) -0.0027(7) 0.0015(7) -0.0028(7)
    C1 0.0194(11) 0.0260(11) 0.0209(11) 0.0026(9) 0.0050(8) 0.0030(9)
    C4 0.0264(12) 0.0236(12) 0.0391(14) -0.0003(10) 0.0052(10) -0.0071(10)
    C5 0.0266(12) 0.0228(12) 0.0305(12) 0.0038(9) 0.0076(9) 0.0029(10)
    C3 0.0271(12) 0.0382(14) 0.0266(12) 0.0034(11) 0.0018(9) -0.0102(11)
    C2 0.0273(12) 0.0340(13) 0.0197(11) 0.0033(10) 0.0038(9) 0.0012(10)
    C6 0.0323(13) 0.0260(12) 0.0223(11) -0.0020(10) 0.0026(9) 0.0028(9)
_geom_special_details
;
All e.s.d.'s (except the e.s.d. in the dihedral angle between two l.s. planes)
are estimated using the full covariance matrix. The cell e.s.d.'s are taken
into account individually in the estimation of e.s.d.'s in distances, angles
and torsion angles; correlations between e.s.d.'s in cell parameters are only
used when they are defined by crystal symmetry. An approximate (isotropic)
treatment of cell e.s.d.'s is used for estimating e.s.d.'s involving l.s.
planes.
;
loop_
    _geom_bond_atom_site_label_1
    _geom_bond_atom_site_label_2
    _geom_bond_site_symmetry_2
    _geom_bond_distance
    _geom_bond_publ_flag
    N1 C1 . 1.339(3) ?
    N1 C5 . 1.347(3) ?
    N1 H7 . 0.83(3) ?
    O1 C6 . 1.412(3) ?
    O1 H1 . 0.8200 ?
    C1 C2 . 1.389(3) ?
    C1 C6 . 1.500(3) ?
    C4 C5 . 1.370(3) ?
    C4 C3 . 1.392(4) ?
    C4 H4 . 0.9300 ?
    C5 H5 . 0.9300 ?
    C3 C2 . 1.372(3) ?
    C3 H3 . 0.9300 ?
    C2 H2 . 0.9300 ?
    C6 H6A . 0.9700 ?
    C6 H6B . 0.9700 ?
loop_
    _geom_angle_atom_site_label_1
    _geom_angle_atom_site_label_2
    _geom_angle_atom_site_label_3
    _geom_angle_site_symmetry_1
    _geom_angle_site_symmetry_3
    _geom_angle
    _geom_angle_publ_flag
    C1 N1 C5 . . 123.7(2) ?
    C1 N1 H7 . . 116.8(18) ?
    C5 N1 H7 . . 119.3(18) ?
    C6 O1 H1 . . 109.5 ?
    N1 C1 C2 . . 118.1(2) ?
    N1 C1 C6 . . 117.76(19) ?
    C2 C1 C6 . . 124.2(2) ?
    C5 C4 C3 . . 118.2(2) ?
    C5 C4 H4 . . 120.9 ?
    C3 C4 H4 . . 120.9 ?
    N1 C5 C4 . . 119.7(2) ?
    N1 C5 H5 . . 120.1 ?
    C4 C5 H5 . . 120.1 ?
    C2 C3 C4 . . 120.8(2) ?
    C2 C3 H3 . . 119.6 ?
    C4 C3 H3 . . 119.6 ?
    C3 C2 C1 . . 119.5(2) ?
    C3 C2 H2 . . 120.2 ?
    C1 C2 H2 . . 120.2 ?
    O1 C6 C1 . . 111.60(18) ?
    O1 C6 H6A . . 109.3 ?
    C1 C6 H6A . . 109.3 ?
    O1 C6 H6B . . 109.3 ?
    C1 C6 H6B . . 109.3 ?
    H6A C6 H6B . . 108.0 ?
loop_
    _geom_hbond_atom_site_label_D
    _geom_hbond_atom_site_label_H
    _geom_hbond_atom_site_label_A
    _geom_hbond_site_symmetry_A
    _geom_hbond_distance_DH
    _geom_hbond_distance_HA
    _geom_hbond_distance_DA
    _geom_hbond_angle_DHA
    O1 H1 Cl1 2_545 0.82 2.24 3.0409(18) 166.9
    N1 H7 Cl1 1_554 0.83(3) 2.34(3) 3.067(2) 146(2)
data_global
_journal_date_recd_electronic     2008-09-02
_journal_date_accepted     2008-10-27
_journal_name_full     'Acta Crystallographica, Section E'
_journal_year     2008
_journal_volume     64
_journal_issue     11
_journal_page_first     o2233
_journal_page_last     o2233
_journal_paper_category     QO
_journal_coeditor_code     KJ2102
_publ_contact_author_name     'Leigh Anna M. Ottley'
_publ_contact_author_address
;
PO Box 5800
MS 1349
Sandia National Laboratories
Albuquerque, New Mexico  87185-1349  USA
;
_publ_contact_author_email     laottle@sandia.gov
_publ_contact_author_fax     '1-505-272-7336'
_publ_contact_author_phone     '1-505-272-7049'
_publ_section_title
;
2-(Hydroxymethyl)pyridinium chloride
;
loop_
    _publ_author_name
    _publ_author_address
    'Ottley, Leigh Anna M.'
;
Sandia National Laboratories
Advanced Materials Laboratories
1001 University Blvd. SE
Albuquerque, NM 87106
USA
;
    'Rodriguez, Mark A.'
;
PO Box 5800
MS 1411
Sandia National Laboratories
Albuquerque, NM 87185
USA
;
    'Boyle, Timothy J.'
;
Sandia National Laboratories
Advanced Materials Laboratories
1001 University Blvd. SE
Albuquerque, NM 87106
USA
;
