# Supplementary material for: 2-(Hydroxy­meth­yl)pyridinium chloride
Source: Acta Crystallogr Sect E Struct Rep Online. 2008 Oct 31;64(Pt 11):o2233. doi: 10.1107/S1600536808034922 (PMC2959576; doi:10.1107/S1600536808034922)
Supplement: Supplementary file 2 [file e-64-o2233-Isup2.hkl]

# 
# h,k,l, Fc-squared, Fo-squared, sigma(Fo-squared) and status flag 
# 
data_I
_shelx_title ' 8nv301s in P2(1)/n' 
_shelx_refln_list_code          4 
_shelx_F_calc_maximum      118.04 
_exptl_crystal_F_000       304.00 
_reflns_d_resolution_high  0.8335 
 
loop_ 
 _symmetry_equiv_pos_as_xyz 
 'x, y, z' 
 '-x+1/2, y+1/2, -z+1/2' 
 '-x, -y, -z' 
 'x-1/2, -y-1/2, z-1/2' 
 
_cell_length_a     7.0689 
_cell_length_b     8.0833 
_cell_length_c    12.1304 
_cell_angle_alpha  90.000 
_cell_angle_beta  102.078 
_cell_angle_gamma  90.000 
 
_shelx_F_squared_multiplier     1.000 
 
loop_ 
 _refln_index_h 
 _refln_index_k 
 _refln_index_l 
 _refln_F_squared_calc 
 _refln_F_squared_meas 
 _refln_F_squared_sigma 
 _refln_observed_status 
   2   0   0     3843.11     3685.02     37.31 o 
   4   0   0      770.77      714.38     11.68 o 
   6   0   0      106.28      105.48      3.84 o 
   8   0   0        3.33        6.94      1.96 o 
   1   1   0       57.31       74.84      0.98 o 
   2   1   0     4803.17     4804.48     34.12 o 
   3   1   0        9.84        8.41      0.56 o 
   4   1   0        9.20       10.27      0.70 o 
   5   1   0      184.00      173.14      2.71 o 
   6   1   0        0.77        1.08      0.66 o 
   7   1   0       33.41       37.27      2.07 o 
   8   1   0        1.01        4.61      1.74 o 
   0   2   0     2793.32     2774.65     56.75 o 
   1   2   0       63.51       59.35      1.03 o 
   2   2   0       18.30       18.90      0.65 o 
   3   2   0      285.93      289.06      3.46 o 
   4   2   0      275.22      255.71      4.31 o 
   5   2   0        4.14        6.74      0.82 o 
   6   2   0       86.10       92.12      2.31 o 
   7   2   0       15.23       17.90      2.26 o 
   8   2   0       23.86       26.83      2.28 o 
   1   3   0     3655.22     3717.66     26.89 o 
   2   3   0     1742.44     1748.10     13.81 o 
   3   3   0      698.04      700.04      6.29 o 
   4   3   0       27.03       22.47      0.96 o 
   5   3   0      196.12      194.91      3.68 o 
   6   3   0       58.31       53.61      2.44 o 
   7   3   0        1.88        3.72      2.11 o 
   0   4   0      713.79      791.74     11.53 o 
   1   4   0     1492.04     1456.61     14.13 o 
   2   4   0      327.61      368.50      4.38 o 
   3   4   0      490.26      475.96      7.03 o 
   4   4   0      241.24      243.65      5.03 o 
   5   4   0       49.46       45.31      2.64 o 
   6   4   0        0.02        1.59      0.80 o 
   7   4   0        0.04        2.72      0.72 o 
   1   5   0      109.35      104.31      2.10 o 
   2   5   0      162.98      154.21      2.74 o 
   3   5   0       20.95       27.09      1.27 o 
   4   5   0       10.99        9.99      1.53 o 
   5   5   0       10.75       12.00      1.33 o 
   6   5   0      152.46      138.80      4.23 o 
   7   5   0       41.49       48.41      3.03 o 
   0   6   0      204.44      193.75      5.26 o 
   1   6   0      469.79      478.00      5.73 o 
   2   6   0       26.08       28.03      1.35 o 
   3   6   0      268.96      262.45      4.14 o 
   4   6   0       34.93       36.36      1.71 o 
   5   6   0       18.70       21.85      1.71 o 
   6   6   0        1.08        4.40      0.80 o 
   1   7   0       32.55       37.87      1.78 o 
   2   7   0     1054.45      991.23     13.27 o 
   3   7   0        1.95        2.36      0.71 o 
   4   7   0       18.32       17.92      1.50 o 
   5   7   0       10.53       13.90      1.42 o 
   0   8   0      150.42      135.42      9.13 o 
   1   8   0      104.43       94.42      3.79 o 
   2   8   0        7.07        6.66      1.06 o 
   3   8   0        5.52       11.24      1.37 o 
   4   8   0      107.48      114.21      8.53 o 
   1   9   0        0.42        4.65      0.69 o 
   2   9   0      152.03      151.68      4.69 o 
   3   9   0        2.92        8.17      1.10 o 
  -7   0   1       21.02       30.79      3.62 o 
  -5   0   1        7.13        6.88      1.02 o 
  -3   0   1     1024.70      954.44     11.02 o 
  -1   0   1      197.21      245.43      3.89 o 
   1   0   1      338.37      371.29      7.40 o 
   3   0   1     1932.67     1922.36     26.90 o 
   5   0   1      331.29      323.30      6.94 o 
   7   0   1      598.42      589.38     17.96 o 
  -8   1   1       14.33       18.72      3.02 o 
  -7   1   1        7.04       11.10      1.17 o 
  -6   1   1      296.62      282.34      3.87 o 
  -5   1   1        9.12        7.78      0.74 o 
  -4   1   1      775.27      765.07      6.83 o 
  -3   1   1        0.02       -0.07      0.32 o 
  -2   1   1    13933.89    14861.83    103.71 o 
  -1   1   1     1318.92     1333.95     12.47 o 
   0   1   1     1052.76      996.28      7.41 o 
   1   1   1        7.32        5.68      0.30 o 
   2   1   1       48.24       45.31      1.06 o 
   3   1   1        4.03        3.01      0.41 o 
   4   1   1      358.30      351.02      4.28 o 
   5   1   1      102.54       94.85      2.19 o 
   6   1   1       39.78       39.99      1.78 o 
   7   1   1       79.23       79.60      2.57 o 
   8   1   1       37.95       49.99      2.41 o 
  -8   2   1       11.22       15.96      1.74 o 
  -7   2   1       77.10       75.28      3.63 o 
  -6   2   1       95.95       92.69      2.66 o 
  -5   2   1      221.46      205.47      2.98 o 
  -4   2   1     1696.80     1702.94     13.47 o 
  -3   2   1      331.04      292.72      3.15 o 
  -2   2   1       11.29        7.19      0.45 o 
  -1   2   1     2042.93     2125.94     16.99 o 
   0   2   1       53.78       53.71      0.85 o 
   1   2   1       36.45       32.72      0.73 o 
   2   2   1      266.27      261.03      2.75 o 
   3   2   1      484.36      475.34      4.58 o 
   4   2   1        1.80        2.55      0.61 o 
   5   2   1       70.43       68.46      1.91 o 
   6   2   1        9.01        8.40      0.97 o 
   7   2   1      115.41      122.78      5.81 o 
  -7   3   1        2.33        5.50      1.16 o 
  -6   3   1       91.08       91.81      4.90 o 
  -5   3   1        4.63        5.62      1.37 o 
  -4   3   1      333.70      331.13      3.80 o 
  -3   3   1      495.87      471.57      4.58 o 
  -2   3   1      311.91      254.45      3.19 o 
  -1   3   1      935.96      862.99      8.75 o 
   0   3   1       15.64       18.95      0.64 o 
   1   3   1      202.57      184.51      2.18 o 
   2   3   1     2312.88     2448.99     18.30 o 
   3   3   1        5.59        5.24      0.50 o 
   4   3   1       96.53       82.20      1.69 o 
   5   3   1       58.72       56.92      2.01 o 
   6   3   1        4.74        7.19      2.30 o 
   7   3   1      175.30      176.58      9.13 o 
  -7   4   1       25.43       32.95      2.06 o 
  -6   4   1       21.84       25.58      1.89 o 
  -5   4   1      225.46      228.29      4.38 o 
  -4   4   1      417.67      399.20      5.89 o 
  -3   4   1       81.35       80.32      1.87 o 
  -2   4   1      111.18      114.34      2.12 o 
  -1   4   1      983.39      971.63      8.96 o 
   0   4   1     1624.19     1638.90     17.76 o 
   1   4   1        1.12        3.44      0.41 o 
   2   4   1       16.74       11.32      0.63 o 
   3   4   1       21.79       20.10      1.04 o 
   4   4   1      272.53      274.08      4.01 o 
   5   4   1       26.22       26.15      1.53 o 
   6   4   1      121.95      128.31      4.92 o 
   7   4   1        8.54       10.15      1.89 o 
  -7   5   1       22.70       29.38      2.37 o 
  -6   5   1       55.57       66.24      3.40 o 
  -5   5   1       62.93       61.25      3.66 o 
  -4   5   1       41.86       41.66      2.06 o 
  -3   5   1      895.01      893.81     14.99 o 
  -2   5   1        1.18        2.78      0.57 o 
  -1   5   1       14.13       17.37      0.96 o 
   0   5   1      255.53      279.73      3.24 o 
   1   5   1      456.60      413.74      6.32 o 
   2   5   1      133.03      125.98      2.62 o 
   3   5   1       50.80       53.11      2.46 o 
   4   5   1       28.78       31.44      1.35 o 
   5   5   1       42.96       42.62      2.17 o 
   6   5   1        0.71        3.74      0.87 o 
  -6   6   1        3.34        7.34      1.69 o 
  -5   6   1        2.15        4.18      0.75 o 
  -4   6   1      311.90      309.20     10.54 o 
  -3   6   1      149.96      135.50      3.26 o 
  -2   6   1        1.40        3.51      0.62 o 
  -1   6   1        3.76        4.25      0.65 o 
   0   6   1     1221.41     1188.67     17.33 o 
   1   6   1      172.46      163.54      2.92 o 
   2   6   1        1.79        2.12      0.58 o 
   3   6   1       10.05       14.75      1.06 o 
   4   6   1       98.05       96.84      2.78 o 
   5   6   1       13.23       15.12      1.45 o 
   6   6   1      130.43      138.39      4.39 o 
  -5   7   1       46.92       56.34      2.73 o 
  -4   7   1        8.79       16.32      1.41 o 
  -3   7   1      195.04      178.87      4.02 o 
  -2   7   1       23.33       25.66      1.52 o 
  -1   7   1      340.79      309.17      5.98 o 
   0   7   1       41.24       37.12      1.73 o 
   1   7   1       96.17      105.93      2.88 o 
   2   7   1      150.39      161.62      3.67 o 
   3   7   1       68.80       59.64      2.15 o 
   4   7   1       30.47       36.41      2.11 o 
   5   7   1      358.71      355.75      7.54 o 
  -4   8   1      313.77      295.73      6.78 o 
  -3   8   1        1.60        4.67      0.93 o 
  -2   8   1       51.19       60.71      2.70 o 
  -1   8   1        7.69       11.70      1.20 o 
   0   8   1      249.19      243.05      4.97 o 
   1   8   1        6.85        7.03      0.87 o 
   2   8   1       13.80       23.09      1.45 o 
   3   8   1        0.76        3.29      0.77 o 
   4   8   1        3.83        6.41      1.12 o 
  -3   9   1       44.23       48.63      3.04 o 
  -2   9   1      102.06      110.97      6.02 o 
  -1   9   1      161.95      162.94      4.84 o 
   0   9   1        5.30       12.67      1.35 o 
   1   9   1       77.89       76.74      2.69 o 
   2   9   1       24.21       32.79      2.17 o 
  -6   0   2       40.26       39.17      1.91 o 
  -4   0   2     2324.40     2249.79     24.30 o 
  -2   0   2     6981.91     7115.11    143.01 o 
   0   0   2     2096.75     2103.03     27.16 o 
   2   0   2      660.76      682.80      7.99 o 
   4   0   2      131.21      132.16      4.15 o 
   6   0   2      361.74      343.71      8.01 o 
  -7   1   2      139.23      143.42      3.48 o 
  -6   1   2      135.28      125.53      2.75 o 
  -5   1   2      193.01      178.82      2.78 o 
  -4   1   2      973.88      976.93      8.29 o 
  -3   1   2     2056.14     1988.94     16.45 o 
  -2   1   2     2072.50     2146.04     15.76 o 
  -1   1   2      220.78      222.46      2.41 o 
   0   1   2      132.69      130.50      1.40 o 
   1   1   2     4921.43     5792.36     45.50 o 
   2   1   2       15.26       13.92      0.53 o 
   3   1   2     1220.04     1225.42     10.83 o 
   4   1   2       32.86       31.09      1.03 o 
   5   1   2      856.91      879.71     11.92 o 
   6   1   2       26.50       29.46      1.67 o 
   7   1   2        3.10        6.37      0.83 o 
  -8   2   2       49.43       55.99      4.83 o 
  -7   2   2        2.69        5.98      1.13 o 
  -6   2   2       67.50       64.33      2.41 o 
  -5   2   2      641.40      637.01      7.15 o 
  -4   2   2     2046.17     1980.08     16.85 o 
  -3   2   2      103.04       96.62      1.52 o 
  -2   2   2      123.45      123.12      1.80 o 
  -1   2   2     3761.06     3861.52     38.38 o 
   0   2   2     2163.92     2261.98     16.51 o 
   1   2   2      125.70      124.82      1.74 o 
   2   2   2      750.64      759.26      6.76 o 
   3   2   2      251.61      262.98      3.03 o 
   4   2   2       25.66       27.35      1.20 o 
   5   2   2      176.02      167.95      3.51 o 
   6   2   2      164.31      163.49      3.69 o 
   7   2   2       35.83       41.79      2.14 o 
  -8   3   2       20.20       24.78      2.17 o 
  -7   3   2       17.85       24.74      3.13 o 
  -6   3   2      414.79      409.59      7.31 o 
  -5   3   2       43.21       40.73      2.03 o 
  -4   3   2      117.72      125.46      2.53 o 
  -3   3   2        0.29        0.42      0.28 o 
  -2   3   2      107.55       90.29      1.66 o 
  -1   3   2       85.32       84.52      1.24 o 
   0   3   2      167.62      171.74      2.06 o 
   1   3   2       11.19       17.60      0.82 o 
   2   3   2      359.12      369.12      4.15 o 
   3   3   2      195.59      196.43      2.63 o 
   4   3   2      109.14       96.12      2.13 o 
   5   3   2      296.77      268.92      6.12 o 
   6   3   2       51.40       56.66      2.94 o 
   7   3   2      161.56      166.17      6.01 o 
  -7   4   2        8.56       12.50      1.38 o 
  -6   4   2       10.86       15.05      1.33 o 
  -5   4   2       97.13       93.69      3.86 o 
  -4   4   2      151.05      130.01      3.05 o 
  -3   4   2       46.66       44.58      1.67 o 
  -2   4   2     1050.82     1110.30     10.18 o 
  -1   4   2        7.54        3.49      0.51 o 
   0   4   2     1136.48     1194.14     12.68 o 
   1   4   2       92.07       90.86      1.61 o 
   2   4   2      320.20      294.12      3.41 o 
   3   4   2       81.70       70.72      2.59 o 
   4   4   2       26.80       27.81      1.52 o 
   5   4   2      600.37      590.82     10.12 o 
   6   4   2      126.38      137.60      4.00 o 
   7   4   2      390.03      369.63      9.76 o 
  -7   5   2       53.17       68.69      3.03 o 
  -6   5   2      219.69      225.08      5.72 o 
  -5   5   2       43.59       45.80      1.97 o 
  -4   5   2      206.11      196.82      4.04 o 
  -3   5   2      196.07      171.99      3.57 o 
  -2   5   2     2106.86     2128.16     20.66 o 
  -1   5   2      119.56      112.32      2.20 o 
   0   5   2      325.01      278.13      3.73 o 
   1   5   2      148.02      135.63      2.26 o 
   2   5   2       95.74       85.79      2.30 o 
   3   5   2       10.82       13.12      0.94 o 
   4   5   2      295.62      285.53      4.95 o 
   5   5   2        7.57       11.45      1.05 o 
   6   5   2        0.01        2.11      0.75 o 
  -6   6   2       49.61       50.10      2.58 o 
  -5   6   2      208.48      206.50      4.53 o 
  -4   6   2      117.22      115.70      3.92 o 
  -3   6   2       85.90       81.89      2.56 o 
  -2   6   2        8.41        8.06      0.80 o 
  -1   6   2      153.51      127.89      3.51 o 
   0   6   2      131.46      126.19      2.94 o 
   1   6   2       47.20       46.78      1.80 o 
   2   6   2       57.52       54.48      1.72 o 
   3   6   2      551.10      535.74      6.66 o 
   4   6   2       11.75       15.03      1.22 o 
   5   6   2       12.11       16.87      1.48 o 
   6   6   2       27.98       36.23      2.81 o 
  -5   7   2       37.79       40.42      1.94 o 
  -4   7   2        0.13        1.96      0.59 o 
  -3   7   2       17.70       21.30      1.52 o 
  -2   7   2      189.09      182.19      4.69 o 
  -1   7   2        6.40        7.80      0.99 o 
   0   7   2        0.91        1.25      0.64 o 
   1   7   2       17.47       24.87      1.51 o 
   2   7   2       32.06       36.13      1.79 o 
   3   7   2        0.14        2.81      0.60 o 
   4   7   2      465.61      459.26      7.88 o 
   5   7   2       34.72       38.95      2.17 o 
  -4   8   2       24.43       28.12      1.97 o 
  -3   8   2      120.91      117.33      4.14 o 
  -2   8   2        5.65        5.85      0.91 o 
  -1   8   2      278.19      271.65      6.20 o 
   0   8   2        0.19        4.54      0.73 o 
   1   8   2      124.70      114.71      3.16 o 
   2   8   2        0.01        3.92      0.70 o 
   3   8   2      495.53      487.84      9.08 o 
   4   8   2       44.77       41.04      2.72 o 
  -3   9   2       79.96       85.65      3.50 o 
  -2   9   2       71.63       64.73      3.56 o 
  -1   9   2        2.06        4.20      0.83 o 
   0   9   2       26.28       37.33      1.88 o 
   1   9   2      129.26      126.58      3.56 o 
   2   9   2       29.66       39.00      1.82 o 
  -7   0   3        1.65        5.05      1.05 o 
  -5   0   3      585.58      545.95      7.81 o 
  -3   0   3     1482.34     1551.95     31.71 o 
  -1   0   3     3627.30     4106.26     53.84 o 
   1   0   3     2225.40     2266.36     38.94 o 
   3   0   3     2438.34     2663.36     36.44 o 
   5   0   3       90.12       94.28      3.72 o 
   7   0   3        1.09        3.49      0.94 o 
  -8   1   3        0.04        1.21      0.91 o 
  -7   1   3       92.00       94.42      2.82 o 
  -6   1   3      659.24      633.08      7.40 o 
  -5   1   3       82.20       77.41      1.68 o 
  -4   1   3      187.54      205.89      2.63 o 
  -3   1   3      225.00      220.16      2.48 o 
  -2   1   3      248.65      236.12      3.96 o 
  -1   1   3      315.60      320.52      3.39 o 
   0   1   3     2037.13     2243.98     16.37 o 
   1   1   3       83.15       89.35      1.23 o 
   2   1   3       12.94       16.26      0.74 o 
   3   1   3       41.79       52.22      1.32 o 
   4   1   3      849.70      820.55      9.39 o 
   5   1   3       29.54       25.13      1.54 o 
   6   1   3      123.10      118.79      3.20 o 
   7   1   3       19.99       24.49      2.48 o 
  -8   2   3      203.11      200.89      9.81 o 
  -7   2   3       47.28       57.07      2.12 o 
  -6   2   3      640.04      612.47      8.30 o 
  -5   2   3      208.81      197.29      3.32 o 
  -4   2   3       55.64       64.48      1.36 o 
  -3   2   3        4.17        4.96      0.40 o 
  -2   2   3      362.78      349.24      3.86 o 
  -1   2   3      933.90      948.03      8.40 o 
   0   2   3      766.63      847.05      6.83 o 
   1   2   3     1893.36     1987.08     14.87 o 
   2   2   3      583.67      583.75      6.63 o 
   3   2   3     1206.86     1248.37     16.54 o 
   4   2   3       14.76       14.94      1.15 o 
   5   2   3      244.50      235.05      4.40 o 
   6   2   3       31.16       32.91      1.83 o 
   7   2   3       22.72       29.93      2.15 o 
  -8   3   3       62.72       61.71      5.28 o 
  -7   3   3      163.19      164.25      3.96 o 
  -6   3   3      150.28      136.18      3.38 o 
  -5   3   3        3.31        4.01      0.90 o 
  -4   3   3      476.87      463.72      6.34 o 
  -3   3   3      228.21      219.21      3.01 o 
  -2   3   3       41.15       40.21      0.97 o 
  -1   3   3      315.68      311.85      3.40 o 
   0   3   3      466.64      460.47      6.03 o 
   1   3   3      115.53      100.86      1.64 o 
   2   3   3        9.01       12.48      0.65 o 
   3   3   3      675.18      679.85      7.08 o 
   4   3   3      263.65      261.96      3.88 o 
   5   3   3      344.71      336.02      5.49 o 
   6   3   3      103.07      103.68      3.46 o 
   7   3   3        0.32        3.27      0.73 o 
  -7   4   3       45.24       49.78      3.03 o 
  -6   4   3       49.54       47.65      2.00 o 
  -5   4   3       75.93       70.74      2.40 o 
  -4   4   3      104.26       97.89      2.69 o 
  -3   4   3      232.76      214.31      3.83 o 
  -2   4   3      345.53      316.89      5.20 o 
  -1   4   3      351.36      313.30      3.33 o 
   0   4   3        0.34        0.33      0.29 o 
   1   4   3      123.90      132.90      2.06 o 
   2   4   3      453.55      446.15      4.68 o 
   3   4   3      197.83      209.15      3.31 o 
   4   4   3       76.83       71.16      2.26 o 
   5   4   3      311.02      328.83      6.47 o 
   6   4   3        2.30        4.74      0.87 o 
  -7   5   3       77.71       86.30      5.29 o 
  -6   5   3        2.62        5.80      0.89 o 
  -5   5   3      165.36      156.52      3.74 o 
  -4   5   3       22.84       24.29      1.59 o 
  -3   5   3      214.51      195.34      4.20 o 
  -2   5   3       18.25       21.03      1.26 o 
  -1   5   3       52.79       49.66      1.46 o 
   0   5   3      188.15      178.57      2.53 o 
   1   5   3      797.10      775.84      7.17 o 
   2   5   3        0.03        0.60      0.45 o 
   3   5   3      860.66      871.20     10.76 o 
   4   5   3      106.71      102.79      2.83 o 
   5   5   3      343.34      342.93      6.85 o 
   6   5   3        0.00        2.50      1.13 o 
  -6   6   3       69.49       74.41      2.70 o 
  -5   6   3        9.42       13.20      1.74 o 
  -4   6   3      294.01      285.99      5.30 o 
  -3   6   3       34.10       35.15      1.78 o 
  -2   6   3       17.23       15.29      1.26 o 
  -1   6   3       28.67       31.20      1.48 o 
   0   6   3       88.72       88.58      2.44 o 
   1   6   3       47.34       44.95      1.83 o 
   2   6   3      611.20      607.21      7.09 o 
   3   6   3       26.87       29.53      1.74 o 
   4   6   3        5.14       10.22      0.98 o 
   5   6   3        5.54        8.31      1.04 o 
  -5   7   3        1.20        5.22      0.73 o 
  -4   7   3        1.35        3.95      0.68 o 
  -3   7   3      180.05      177.95      4.07 o 
  -2   7   3       16.50       19.30      1.50 o 
  -1   7   3      281.84      272.69      5.94 o 
   0   7   3       71.09       67.46      2.57 o 
   1   7   3      909.94      855.91     10.56 o 
   2   7   3       80.18       80.36      2.55 o 
   3   7   3        0.70        3.45      0.69 o 
   4   7   3        1.66        3.84      0.60 o 
   5   7   3       20.29       30.07      2.55 o 
  -4   8   3      143.46      143.84      4.61 o 
  -3   8   3       22.16       23.30      1.85 o 
  -2   8   3       33.62       39.20      2.24 o 
  -1   8   3      114.14      103.33      3.65 o 
   0   8   3       14.05       22.19      1.44 o 
   1   8   3       12.50       23.70      1.44 o 
   2   8   3      443.84      441.05      8.19 o 
   3   8   3      105.24      105.42      3.63 o 
   4   8   3        2.98        8.12      1.58 o 
  -2   9   3        0.00        3.64      0.71 o 
  -1   9   3       71.37       76.31      3.24 o 
   0   9   3       40.26       42.31      2.36 o 
   1   9   3       82.44       79.46      2.77 o 
   2   9   3        2.29        7.81      1.01 o 
  -8   0   4       73.12       96.92      4.27 o 
  -6   0   4      196.91      193.07     10.19 o 
  -4   0   4        8.07        9.08      0.86 o 
  -2   0   4     4778.59     4974.27     50.25 o 
   0   0   4      140.06      152.46      2.63 o 
   2   0   4      718.44      728.67     11.27 o 
   4   0   4      411.10      423.21      8.52 o 
   6   0   4       79.35       80.22      3.76 o 
  -8   1   4       22.93       34.30      4.88 o 
  -7   1   4       47.80       50.89      2.08 o 
  -6   1   4       71.98       66.57      2.39 o 
  -5   1   4       42.38       40.95      1.50 o 
  -4   1   4     1250.67     1281.34     10.42 o 
  -3   1   4      663.74      622.40      6.33 o 
  -2   1   4      102.29      105.87      1.83 o 
  -1   1   4     1728.94     1753.06     13.14 o 
   0   1   4      254.86      267.02      2.77 o 
   1   1   4     4644.86     5142.57     36.83 o 
   2   1   4       73.82       72.14      1.46 o 
   3   1   4       72.97       53.17      1.34 o 
   4   1   4        9.82       11.17      1.07 o 
   5   1   4        2.82        2.14      0.77 o 
   6   1   4        1.70        3.33      0.78 o 
   7   1   4      246.01      257.59      5.33 o 
  -8   2   4      115.00      101.21      5.74 o 
  -7   2   4        1.34        7.57      2.38 o 
  -6   2   4        6.16        5.92      1.03 o 
  -5   2   4        9.23        8.64      0.82 o 
  -4   2   4        1.00        0.86      0.49 o 
  -3   2   4       77.45       86.37      1.80 o 
  -2   2   4      346.81      304.48      3.64 o 
  -1   2   4       68.29       56.27      1.06 o 
   0   2   4      103.65      116.58      2.12 o 
   1   2   4      158.84      143.04      1.95 o 
   2   2   4     1143.47     1213.95      9.80 o 
   3   2   4      338.63      308.95      4.52 o 
   4   2   4       88.83       87.32      2.47 o 
   5   2   4      187.69      181.59      4.55 o 
   6   2   4       82.52       79.89      2.65 o 
   7   2   4       19.59       27.32      2.17 o 
  -8   3   4       50.11       45.04      3.04 o 
  -7   3   4      184.61      198.54      4.43 o 
  -6   3   4       24.48       27.21      2.29 o 
  -5   3   4       58.93       52.94      2.06 o 
  -4   3   4      377.00      358.84      5.43 o 
  -3   3   4      848.10      790.44      7.89 o 
  -2   3   4        0.03        1.46      0.42 o 
  -1   3   4     1759.52     1874.26     15.00 o 
   0   3   4      411.58      385.36      3.90 o 
   1   3   4      770.45      855.64      7.37 o 
   2   3   4       88.54       94.47      1.69 o 
   3   3   4      120.85      118.05      2.37 o 
   4   3   4       29.31       28.63      1.73 o 
   5   3   4        3.97        5.56      0.87 o 
   6   3   4      117.70      121.56      3.84 o 
   7   3   4        5.39        9.14      1.18 o 
  -7   4   4        0.17        5.08      1.48 o 
  -6   4   4        0.89        1.87      1.20 o 
  -5   4   4      357.04      326.63      5.58 o 
  -4   4   4        9.64        9.68      1.06 o 
  -3   4   4      470.14      461.80      6.40 o 
  -2   4   4      117.09      111.70      2.08 o 
  -1   4   4      876.52      848.86      7.35 o 
   0   4   4       39.45       37.20      1.05 o 
   1   4   4     1066.90     1064.90      9.11 o 
   2   4   4      667.25      647.52      6.27 o 
   3   4   4      606.21      647.45      7.18 o 
   4   4   4       35.73       37.04      2.17 o 
   5   4   4       11.33       13.38      1.75 o 
   6   4   4        1.38        5.45      1.29 o 
  -7   5   4        2.86        8.61      1.29 o 
  -6   5   4       70.07       71.22      2.58 o 
  -5   5   4        6.66        7.39      1.09 o 
  -4   5   4       42.10       43.59      1.97 o 
  -3   5   4       15.86       16.02      1.31 o 
  -2   5   4       83.42       81.71      2.39 o 
  -1   5   4        1.60        2.48      0.84 o 
   0   5   4      897.00      873.57      8.73 o 
   1   5   4       90.11       85.31      2.22 o 
   2   5   4       33.05       32.38      1.32 o 
   3   5   4      382.96      394.20      6.06 o 
   4   5   4      187.11      176.27      3.85 o 
   5   5   4        9.92       15.17      1.45 o 
   6   5   4      130.48      126.99      4.15 o 
  -6   6   4      104.85       96.63      3.12 o 
  -5   6   4      102.34      100.89      3.12 o 
  -4   6   4       21.60       21.20      1.52 o 
  -3   6   4      369.86      368.92      6.08 o 
  -2   6   4      427.43      407.50      6.31 o 
  -1   6   4      575.49      557.32      7.61 o 
   0   6   4       88.77       85.10      2.11 o 
   1   6   4      357.62      352.81      6.54 o 
   2   6   4        0.36        2.29      0.53 o 
   3   6   4       55.63       57.16      2.13 o 
   4   6   4        0.74        3.65      0.85 o 
   5   6   4       71.65       78.83      3.13 o 
  -5   7   4       17.91       22.59      1.58 o 
  -4   7   4      163.21      158.09      4.81 o 
  -3   7   4       18.55       24.07      1.56 o 
  -2   7   4        1.00        2.22      0.70 o 
  -1   7   4      170.39      170.39      4.64 o 
   0   7   4      871.72      865.54     10.60 o 
   1   7   4       59.45       65.57      2.29 o 
   2   7   4       15.03       19.98      1.57 o 
   3   7   4       18.54       21.46      1.97 o 
   4   7   4       53.97       67.36      2.43 o 
  -4   8   4        8.40       13.76      1.25 o 
  -3   8   4       45.25       46.99      2.49 o 
  -2   8   4       29.50       35.03      2.28 o 
  -1   8   4      254.29      238.15      5.86 o 
   0   8   4        0.01        3.77      0.75 o 
   1   8   4        7.23       14.73      1.25 o 
   2   8   4       51.02       61.28      3.52 o 
   3   8   4        6.32        9.75      1.38 o 
  -2   9   4        6.61       12.54      1.57 o 
  -1   9   4        0.02        5.13      1.05 o 
   0   9   4      124.43      131.28      4.35 o 
   1   9   4        3.65        9.57      1.23 o 
  -7   0   5        3.30        8.45      2.26 o 
  -5   0   5      617.58      610.05     11.55 o 
  -3   0   5      814.96      740.24     12.14 o 
  -1   0   5     2402.00     2548.37     33.88 o 
   1   0   5     1056.79     1129.81     12.79 o 
   3   0   5      582.13      608.25     11.92 o 
   5   0   5      797.00      806.31     20.90 o 
   7   0   5       65.67       76.35      4.23 o 
  -8   1   5       65.15       75.38      3.14 o 
  -7   1   5       42.48       44.65      2.44 o 
  -6   1   5       16.56       17.81      1.36 o 
  -5   1   5       98.33      101.58      2.29 o 
  -4   1   5      514.09      481.17      7.61 o 
  -3   1   5       67.90       59.38      2.26 o 
  -2   1   5      295.88      299.61      3.68 o 
  -1   1   5      142.26      153.70      2.03 o 
   0   1   5     1128.36     1139.50     10.08 o 
   1   1   5      253.53      304.59      3.19 o 
   2   1   5      175.98      182.56      2.66 o 
   3   1   5      562.47      582.14      7.34 o 
   4   1   5      367.15      357.99      6.50 o 
   5   1   5       29.91       24.12      1.60 o 
   6   1   5       57.48       58.42      2.53 o 
   7   1   5        6.94       10.92      1.10 o 
  -8   2   5      201.65      187.42      5.42 o 
  -7   2   5       84.14       84.09      4.73 o 
  -6   2   5      421.92      407.83     10.07 o 
  -5   2   5      215.86      188.55      3.69 o 
  -4   2   5       30.29       29.92      1.23 o 
  -3   2   5     1288.58     1288.05     11.84 o 
  -2   2   5       39.49       30.01      1.06 o 
  -1   2   5     2571.66     2792.38     23.33 o 
   0   2   5        1.32        3.03      0.41 o 
   1   2   5       16.98        5.60      0.48 o 
   2   2   5       99.01       93.54      1.91 o 
   3   2   5       10.98       11.00      1.07 o 
   4   2   5       42.26       38.75      1.77 o 
   5   2   5      107.01      106.44      3.02 o 
   6   2   5        6.35        9.62      1.09 o 
  -7   3   5       72.36       73.52      3.20 o 
  -6   3   5       23.61       27.20      2.27 o 
  -5   3   5       61.48       54.05      2.13 o 
  -4   3   5      344.90      321.20      5.17 o 
  -3   3   5      466.02      433.43      5.16 o 
  -2   3   5        3.01        3.02      0.44 o 
  -1   3   5      614.33      631.26      6.98 o 
   0   3   5     1046.48     1064.49      8.91 o 
   1   3   5      312.25      333.88      3.72 o 
   2   3   5      607.74      620.72      7.48 o 
   3   3   5      140.74      134.30      3.05 o 
   4   3   5        0.04       -0.58      0.64 o 
   5   3   5        5.77        6.48      0.90 o 
   6   3   5      687.64      677.70     13.73 o 
  -7   4   5       34.46       39.05      1.93 o 
  -6   4   5        8.70       12.29      1.79 o 
  -5   4   5       14.71       16.51      1.40 o 
  -4   4   5       13.17       12.87      1.37 o 
  -3   4   5      137.76      135.27      6.25 o 
  -2   4   5      775.58      728.62     10.85 o 
  -1   4   5       17.53       22.25      0.85 o 
   0   4   5      101.85       94.95      1.79 o 
   1   4   5       91.51       76.57      1.66 o 
   2   4   5       38.39       32.64      1.30 o 
   3   4   5       97.50       88.70      2.19 o 
   4   4   5      862.84      817.52     11.79 o 
   5   4   5        6.52        9.49      1.27 o 
   6   4   5       25.87       32.90      2.10 o 
  -7   5   5        9.22       14.03      1.23 o 
  -6   5   5        2.30        6.23      1.15 o 
  -5   5   5      461.84      443.14      7.10 o 
  -4   5   5      340.02      333.89      5.75 o 
  -3   5   5      267.47      253.83      5.29 o 
  -2   5   5       79.57       75.48      2.37 o 
  -1   5   5      288.26      282.56      4.75 o 
   0   5   5      175.56      170.24      2.94 o 
   1   5   5      515.68      512.89      5.50 o 
   2   5   5       31.63       31.02      1.53 o 
   3   5   5        2.57        5.38      0.83 o 
   4   5   5        3.29        4.97      0.93 o 
   5   5   5        0.76        4.15      0.77 o 
  -6   6   5       23.53       33.89      1.97 o 
  -5   6   5       26.44       31.84      1.87 o 
  -4   6   5       40.74       43.73      2.08 o 
  -3   6   5      124.12      121.25      3.29 o 
  -2   6   5     1242.41     1223.54     13.96 o 
  -1   6   5      238.54      228.89      6.54 o 
   0   6   5        0.15        1.31      0.53 o 
   1   6   5      523.61      504.56     10.92 o 
   2   6   5      102.80      103.48      2.81 o 
   3   6   5        6.94       12.99      1.39 o 
   4   6   5      325.24      314.92      6.68 o 
   5   6   5       49.33       55.06      2.63 o 
  -5   7   5       30.22       37.28      2.08 o 
  -4   7   5        1.00        4.13      1.08 o 
  -3   7   5      173.33      166.35      5.58 o 
  -2   7   5       21.33       21.74      1.49 o 
  -1   7   5      110.30      108.33      3.65 o 
   0   7   5       50.69       49.03      3.09 o 
   1   7   5        4.85        7.37      0.82 o 
   2   7   5       28.56       33.67      1.92 o 
   3   7   5      296.09      296.72      6.41 o 
   4   7   5        6.98       15.47      1.94 o 
  -4   8   5        4.47        6.75      0.93 o 
  -3   8   5        0.12        2.86      0.70 o 
  -2   8   5      180.68      179.36      5.32 o 
  -1   8   5        1.45        3.30      1.50 o 
   0   8   5        2.58        6.73      1.28 o 
   1   8   5        2.45        6.45      1.66 o 
   2   8   5      121.79      143.34      4.31 o 
   3   8   5        0.75        4.76      0.77 o 
  -1   9   5       93.90      100.50      3.87 o 
   0   9   5       43.01       59.71      2.81 o 
  -8   0   6       13.73       22.47      5.43 o 
  -6   0   6       11.11       11.77      1.62 o 
  -4   0   6       47.03       48.74      2.72 o 
  -2   0   6     1092.55     1063.70     14.81 o 
   0   0   6      905.21      965.45     11.44 o 
   2   0   6     1471.65     1610.57     33.66 o 
   4   0   6      756.61      718.89     12.99 o 
   6   0   6        9.64       14.41      2.04 o 
  -8   1   6        5.67       13.01      1.47 o 
  -7   1   6      117.67      118.40      3.99 o 
  -6   1   6       27.86       28.24      1.68 o 
  -5   1   6      722.28      717.75      9.34 o 
  -4   1   6       21.78       25.60      1.19 o 
  -3   1   6      797.75      791.80     11.08 o 
  -2   1   6        0.84        1.30      0.32 o 
  -1   1   6       72.32       54.61      1.44 o 
   0   1   6      526.45      580.11      5.39 o 
   1   1   6      518.23      607.19      5.57 o 
   2   1   6       16.76       14.85      1.11 o 
   3   1   6      267.68      267.58      4.59 o 
   4   1   6        7.29        8.35      1.07 o 
   5   1   6      103.37       93.75      2.90 o 
   6   1   6      175.26      172.01      4.22 o 
  -8   2   6       16.32       20.41      2.13 o 
  -7   2   6       27.48       36.73      2.24 o 
  -6   2   6      334.98      310.58      6.86 o 
  -5   2   6       30.70       27.39      1.33 o 
  -4   2   6      130.22      116.66      2.42 o 
  -3   2   6      324.08      324.81      4.28 o 
  -2   2   6      733.95      750.19      7.66 o 
  -1   2   6      116.67      115.79      1.85 o 
   0   2   6      657.73      652.19      6.04 o 
   1   2   6       48.10       45.21      1.18 o 
   2   2   6       90.32       87.12      1.92 o 
   3   2   6        1.44        1.10      0.70 o 
   4   2   6      455.71      427.32      6.53 o 
   5   2   6       45.18       45.38      2.08 o 
   6   2   6       38.20       39.34      1.98 o 
  -7   3   6       20.03       29.05      2.10 o 
  -6   3   6       12.32       18.01      1.73 o 
  -5   3   6       35.67       33.88      1.78 o 
  -4   3   6      238.00      230.04      4.29 o 
  -3   3   6      460.44      457.40      5.53 o 
  -2   3   6       75.90       67.87      1.76 o 
  -1   3   6       78.69       54.15      1.68 o 
   0   3   6      346.83      329.47      3.77 o 
   1   3   6        3.76        8.08      0.73 o 
   2   3   6      283.68      268.68      3.89 o 
   3   3   6      733.71      735.94     13.89 o 
   4   3   6       17.95       19.32      1.47 o 
   5   3   6      102.41      101.11      3.04 o 
   6   3   6      284.77      279.38      7.68 o 
  -7   4   6       32.56       45.19      2.56 o 
  -6   4   6      346.18      340.70      6.17 o 
  -5   4   6      163.10      155.25      3.75 o 
  -4   4   6        0.55       -0.14      0.70 o 
  -3   4   6       46.86       38.48      1.82 o 
  -2   4   6       96.23       85.50      2.46 o 
  -1   4   6      101.42       96.21      2.14 o 
   0   4   6       84.47       86.73      1.78 o 
   1   4   6      228.87      222.05      3.11 o 
   2   4   6       99.15       96.31      2.36 o 
   3   4   6      131.10      127.61      3.16 o 
   4   4   6      235.95      237.84      5.52 o 
   5   4   6      239.74      226.43      6.95 o 
   6   4   6       27.56       32.24      2.15 o 
  -6   5   6      145.96      137.39      3.80 o 
  -5   5   6        0.58        2.74      0.73 o 
  -4   5   6      859.34      836.54     10.75 o 
  -3   5   6       33.20       36.71      1.86 o 
  -2   5   6       54.88       56.71      2.31 o 
  -1   5   6      535.83      532.68      7.33 o 
   0   5   6       12.14       12.77      1.14 o 
   1   5   6      116.34      118.41      2.57 o 
   2   5   6      716.04      702.39      7.94 o 
   3   5   6       11.24       13.29      1.42 o 
   4   5   6       33.95       36.76      2.13 o 
   5   5   6        5.52        8.91      1.19 o 
  -6   6   6        1.06        4.01      0.68 o 
  -5   6   6      144.61      149.70      3.94 o 
  -4   6   6       78.19       78.46      2.72 o 
  -3   6   6      117.60      122.25      3.32 o 
  -2   6   6        1.51        2.36      0.84 o 
  -1   6   6      108.21      109.56      3.03 o 
   0   6   6       10.11       12.89      1.20 o 
   1   6   6      180.47      171.92      4.32 o 
   2   6   6        9.57        9.81      1.19 o 
   3   6   6       79.94       89.44      3.22 o 
   4   6   6       21.85       31.47      2.03 o 
  -5   7   6        0.00        3.67      0.73 o 
  -4   7   6      156.27      152.43      4.05 o 
  -3   7   6       96.01       96.37      3.07 o 
  -2   7   6       17.05       23.72      1.59 o 
  -1   7   6      103.49       98.63      3.53 o 
   0   7   6       61.79       58.12      2.91 o 
   1   7   6        1.91        3.37      0.72 o 
   2   7   6      385.72      395.77      7.57 o 
   3   7   6       15.75       23.79      1.75 o 
  -3   8   6      203.40      219.19      5.96 o 
  -2   8   6        0.42        2.30      0.86 o 
  -1   8   6        0.00        3.40      0.81 o 
   0   8   6       41.52       44.00      2.32 o 
   1   8   6       91.47      100.62      4.59 o 
   2   8   6        3.20       13.94      1.34 o 
  -7   0   7      326.86      295.81      8.12 o 
  -5   0   7      102.91      103.89      4.23 o 
  -3   0   7      105.71       85.46      2.33 o 
  -1   0   7        7.15        8.79      0.97 o 
   1   0   7      425.93      432.13      6.22 o 
   3   0   7       17.18       18.80      2.04 o 
   5   0   7      158.22      146.91      5.58 o 
  -8   1   7       37.35       50.12      2.66 o 
  -7   1   7       26.03       37.24      2.34 o 
  -6   1   7       63.64       63.12      2.48 o 
  -5   1   7       50.27       45.85      1.99 o 
  -4   1   7      491.37      467.67      6.80 o 
  -3   1   7        3.10        5.32      0.86 o 
  -2   1   7     1028.82     1079.70      9.12 o 
  -1   1   7       64.91       55.05      1.32 o 
   0   1   7       74.23       83.21      1.63 o 
   1   1   7      518.47      550.07      6.00 o 
   2   1   7     1613.06     1617.99     16.46 o 
   3   1   7        0.74        0.75      0.69 o 
   4   1   7        0.61        0.57      0.71 o 
   5   1   7        3.04        4.10      0.86 o 
   6   1   7      160.68      164.46      4.22 o 
  -7   2   7       52.17       57.73      3.54 o 
  -6   2   7       61.06       66.12      5.44 o 
  -5   2   7      190.38      183.04      4.04 o 
  -4   2   7       57.81       52.40      1.71 o 
  -3   2   7        6.04        2.26      0.64 o 
  -2   2   7       84.80       87.26      2.06 o 
  -1   2   7      904.94     1004.72      8.69 o 
   0   2   7      535.42      541.85      5.40 o 
   1   2   7      649.91      672.80      7.97 o 
   2   2   7      361.70      358.13      5.51 o 
   3   2   7      557.68      550.95      7.57 o 
   4   2   7      799.03      779.55     16.98 o 
   5   2   7      103.53      100.35      4.14 o 
   6   2   7       39.54       42.25      2.04 o 
  -7   3   7       18.81       27.69      2.93 o 
  -6   3   7       29.11       33.29      2.34 o 
  -5   3   7        0.59        1.13      0.70 o 
  -4   3   7       71.54       65.62      2.29 o 
  -3   3   7       72.42       66.28      2.01 o 
  -2   3   7      134.59      134.49      2.65 o 
  -1   3   7      176.04      159.64      2.41 o 
   0   3   7      327.65      333.70      4.15 o 
   1   3   7       49.88       50.31      1.58 o 
   2   3   7      162.68      165.21      3.50 o 
   3   3   7       61.37       55.34      2.13 o 
   4   3   7      252.61      249.65      4.92 o 
   5   3   7       62.11       65.31      2.48 o 
  -7   4   7        4.86       10.93      1.52 o 
  -6   4   7      256.32      237.13      6.22 o 
  -5   4   7       26.73       25.45      1.72 o 
  -4   4   7       44.98       44.66      2.08 o 
  -3   4   7      262.31      253.35      4.71 o 
  -2   4   7       89.88       85.34      2.55 o 
  -1   4   7      105.26      103.72      2.34 o 
   0   4   7      382.56      382.81      4.46 o 
   1   4   7      284.96      268.05      4.48 o 
   2   4   7      288.70      285.43      4.95 o 
   3   4   7      211.63      207.71      4.29 o 
   4   4   7      108.97      119.84      4.36 o 
   5   4   7       11.18       15.64      1.87 o 
  -6   5   7       45.96       50.28      2.20 o 
  -5   5   7       12.42       16.82      1.74 o 
  -4   5   7        3.52        5.37      1.00 o 
  -3   5   7       15.94       16.26      1.44 o 
  -2   5   7       13.13       13.06      1.35 o 
  -1   5   7      227.47      215.71      4.60 o 
   0   5   7       52.48       52.72      2.03 o 
   1   5   7      934.19      913.48      9.65 o 
   2   5   7      226.87      220.38      3.86 o 
   3   5   7      260.10      234.31      5.41 o 
   4   5   7        2.91        7.69      1.04 o 
   5   5   7      123.06      133.72      5.12 o 
  -6   6   7       91.19       91.83      3.20 o 
  -5   6   7       63.03       65.54      2.92 o 
  -4   6   7        8.83       12.83      1.83 o 
  -3   6   7      311.47      305.13      5.76 o 
  -2   6   7        4.03        3.62      0.92 o 
  -1   6   7      362.96      338.20      5.84 o 
   0   6   7      698.26      710.74     10.91 o 
   1   6   7        0.13        1.69      0.83 o 
   2   6   7      159.15      148.92      4.13 o 
   3   6   7       73.64       74.37      2.96 o 
   4   6   7      107.48      119.88      4.01 o 
  -4   7   7       18.16       22.81      1.79 o 
  -3   7   7       47.40       48.27      2.27 o 
  -2   7   7        9.54       13.77      1.51 o 
  -1   7   7      131.17      131.53      4.20 o 
   0   7   7       20.85       26.01      5.06 o 
   1   7   7       33.02       41.24      2.83 o 
   2   7   7        0.12        4.05      0.91 o 
   3   7   7      161.87      185.26      6.12 o 
  -3   8   7       22.91       32.76      3.34 o 
  -2   8   7       28.32       35.62      2.41 o 
  -1   8   7        0.29        2.18      0.84 o 
   0   8   7      288.26      287.50      8.48 o 
   1   8   7        1.81        5.78      1.01 o 
  -6   0   8      172.58      169.73      5.78 o 
  -4   0   8      438.44      422.76     14.11 o 
  -2   0   8       33.77       30.69      1.55 o 
   0   0   8      814.29      820.89     10.58 o 
   2   0   8        3.28        4.32      1.36 o 
   4   0   8       30.42       31.04      3.85 o 
  -7   1   8       51.73       61.12      2.86 o 
  -6   1   8       34.83       38.21      2.08 o 
  -5   1   8       15.98       15.91      1.36 o 
  -4   1   8        0.00       -0.30      0.61 o 
  -3   1   8      269.00      266.97      3.99 o 
  -2   1   8        2.20        3.69      0.74 o 
  -1   1   8      844.78      884.49      7.96 o 
   0   1   8      319.52      338.73      3.94 o 
   1   1   8      904.49      908.81     10.37 o 
   2   1   8       74.50       69.28      2.32 o 
   3   1   8      296.96      274.34      5.04 o 
   4   1   8       81.18       74.07      3.44 o 
   5   1   8      229.94      231.42      8.34 o 
  -7   2   8        0.66        5.55      0.79 o 
  -6   2   8       49.26       51.07      2.68 o 
  -5   2   8        2.67        1.85      1.73 o 
  -4   2   8      346.83      335.46      4.84 o 
  -3   2   8      243.81      230.22      3.76 o 
  -2   2   8      171.85      169.85      3.10 o 
  -1   2   8       15.70       15.35      0.84 o 
   0   2   8     1021.26     1047.87     10.19 o 
   1   2   8      212.54      218.56      4.02 o 
   2   2   8       47.82       50.22      2.02 o 
   3   2   8      270.85      252.24      4.80 o 
   4   2   8       73.95       72.06      2.56 o 
   5   2   8        1.33        5.38      0.82 o 
  -7   3   8        0.82        5.83      0.93 o 
  -6   3   8       28.70       34.83      2.36 o 
  -5   3   8       27.61       32.50      2.45 o 
  -4   3   8       20.27       19.11      1.52 o 
  -3   3   8      423.19      427.06      5.67 o 
  -2   3   8      182.21      180.09      3.29 o 
  -1   3   8      130.03      127.46      2.80 o 
   0   3   8       30.71       27.54      1.37 o 
   1   3   8      102.94      102.95      2.79 o 
   2   3   8      421.03      397.76      7.29 o 
   3   3   8        0.06        1.48      0.76 o 
   4   3   8       72.29       71.85      2.83 o 
   5   3   8       51.11       52.67      2.26 o 
  -7   4   8        0.74        5.59      0.96 o 
  -6   4   8        0.02        4.41      1.15 o 
  -5   4   8      177.30      168.87      4.95 o 
  -4   4   8      104.06       91.71      2.91 o 
  -3   4   8      139.45      141.82      3.73 o 
  -2   4   8      100.67       88.33      2.71 o 
  -1   4   8      282.48      259.54      4.12 o 
   0   4   8      481.66      491.68      8.78 o 
   1   4   8       44.66       40.45      1.54 o 
   2   4   8        4.16        3.51      0.75 o 
   3   4   8       91.07       94.69      2.86 o 
   4   4   8      122.92      129.91      3.58 o 
   5   4   8        7.67       12.77      1.35 o 
  -6   5   8        1.14        6.01      1.15 o 
  -5   5   8      138.13      133.70      4.36 o 
  -4   5   8       13.38       14.12      1.41 o 
  -3   5   8       15.41       15.48      1.40 o 
  -2   5   8      899.00      893.56     11.19 o 
  -1   5   8       50.58       48.40      2.07 o 
   0   5   8      305.34      289.62      6.16 o 
   1   5   8       14.87       16.67      1.24 o 
   2   5   8      311.29      327.58      7.39 o 
   3   5   8        9.49       15.50      2.22 o 
   4   5   8       24.22       28.77      2.00 o 
  -5   6   8       11.64       19.31      1.52 o 
  -4   6   8        4.97        8.88      1.29 o 
  -3   6   8       43.81       43.50      2.11 o 
  -2   6   8       89.31       86.06      3.38 o 
  -1   6   8      405.14      399.92      6.61 o 
   0   6   8        1.73        4.38      0.92 o 
   1   6   8      165.33      155.09      5.54 o 
   2   6   8       43.90       48.96      2.83 o 
   3   6   8       56.11       64.96      2.81 o 
  -4   7   8        0.09        4.38      0.73 o 
  -3   7   8      118.16      111.77      3.48 o 
  -2   7   8      362.53      361.83      6.59 o 
  -1   7   8       12.00       17.00      1.67 o 
   0   7   8       14.24       18.87      2.13 o 
   1   7   8        4.50        5.61      1.16 o 
   2   7   8       87.84      101.42      6.64 o 
  -2   8   8        6.56        7.60      1.26 o 
  -1   8   8      126.77      149.21      5.97 o 
   0   8   8       29.13       43.29      3.14 o 
  -7   0   9        1.24        8.72      2.26 o 
  -5   0   9      287.48      276.84      7.60 o 
  -3   0   9       34.81       32.97      2.49 o 
  -1   0   9     2510.26     2628.16     28.85 o 
   1   0   9       19.33       19.77      1.95 o 
   3   0   9      609.79      612.52     15.39 o 
   5   0   9       47.56       47.00      3.18 o 
  -7   1   9        0.24        6.57      1.19 o 
  -6   1   9      120.45      120.34      3.47 o 
  -5   1   9        0.03        0.47      0.72 o 
  -4   1   9       10.25       12.10      1.23 o 
  -3   1   9      165.41      162.31      4.95 o 
  -2   1   9      862.55      862.24      9.11 o 
  -1   1   9       51.17       47.23      1.39 o 
   0   1   9      244.01      247.12      3.75 o 
   1   1   9      322.43      319.02      5.24 o 
   2   1   9       22.79       23.11      1.56 o 
   3   1   9       37.22       36.51      1.97 o 
   4   1   9      189.12      181.35      5.95 o 
   5   1   9       46.26       43.19      2.16 o 
  -7   2   9       15.49       25.75      3.82 o 
  -6   2   9        0.78        3.21      0.97 o 
  -5   2   9      209.74      202.96      5.47 o 
  -4   2   9       14.96       15.53      1.37 o 
  -3   2   9      439.24      429.96      5.76 o 
  -2   2   9       15.83       15.56      1.14 o 
  -1   2   9      220.76      209.99      3.58 o 
   0   2   9      352.53      350.67      4.74 o 
   1   2   9      141.78      125.69      3.10 o 
   2   2   9      421.15      401.36      6.33 o 
   3   2   9      201.78      197.71      4.33 o 
   4   2   9       49.98       44.99      2.07 o 
   5   2   9       10.80       14.26      1.26 o 
  -7   3   9       98.65       99.86      4.01 o 
  -6   3   9      136.47      132.56      4.61 o 
  -5   3   9      180.55      159.47      4.98 o 
  -4   3   9        2.84        4.83      0.92 o 
  -3   3   9      125.52      124.62      3.28 o 
  -2   3   9      304.06      296.61      4.60 o 
  -1   3   9       49.57       46.02      1.76 o 
   0   3   9      370.81      352.79      5.69 o 
   1   3   9      224.05      213.67      4.19 o 
   2   3   9      118.20      105.03      3.79 o 
   3   3   9       22.15       23.79      1.59 o 
   4   3   9      244.10      232.39      5.01 o 
  -6   4   9        0.02        3.46      0.85 o 
  -5   4   9       22.23       25.83      2.29 o 
  -4   4   9      219.52      215.36      4.67 o 
  -3   4   9      175.30      165.08      5.42 o 
  -2   4   9       54.52       52.32      2.20 o 
  -1   4   9        1.74        0.32      0.58 o 
   0   4   9      222.39      225.45      5.90 o 
   1   4   9       33.26       33.95      1.68 o 
   2   4   9      177.13      167.63      3.87 o 
   3   4   9       62.05       65.70      3.00 o 
   4   4   9       19.46       25.28      1.63 o 
  -6   5   9       40.17       48.40      4.85 o 
  -5   5   9      109.72      107.15      3.42 o 
  -4   5   9       10.25       11.93      1.26 o 
  -3   5   9       88.77       89.49      2.99 o 
  -2   5   9       85.53       87.10      2.85 o 
  -1   5   9      296.90      275.65      6.12 o 
   0   5   9        0.37        0.04      1.73 o 
   1   5   9       38.36       44.17      2.31 o 
   2   5   9      101.54      104.62      3.00 o 
   3   5   9        0.60        4.44      0.90 o 
  -5   6   9       19.13       26.04      1.79 o 
  -4   6   9      455.15      455.83      7.84 o 
  -3   6   9        7.63       11.93      1.24 o 
  -2   6   9       38.37       39.69      2.07 o 
  -1   6   9       53.58       50.86      2.56 o 
   0   6   9       77.17       81.45      4.40 o 
   1   6   9       14.79       22.79      3.02 o 
   2   6   9      132.44      128.29      7.40 o 
  -3   7   9      361.47      384.12      7.14 o 
  -2   7   9        1.34        3.53      0.89 o 
  -1   7   9       67.78       76.00      5.13 o 
   0   7   9       14.76       18.03      2.17 o 
   1   7   9      206.49      202.85      9.96 o 
  -6   0  10        0.00        1.61      0.83 o 
  -4   0  10     1124.87     1134.79     19.36 o 
  -2   0  10      132.07      143.42      5.28 o 
   0   0  10        9.05        9.28      1.48 o 
   2   0  10     1036.10      999.89     31.09 o 
   4   0  10       16.33       17.09      1.97 o 
  -7   1  10      128.73      129.70      4.56 o 
  -6   1  10       28.34       31.38      1.93 o 
  -5   1  10       22.01       25.96      1.77 o 
  -4   1  10        1.28        2.74      0.83 o 
  -3   1  10      496.01      501.75      7.54 o 
  -2   1  10      323.20      313.59      4.69 o 
  -1   1  10       17.21       19.60      1.24 o 
   0   1  10       28.80       28.47      1.54 o 
   1   1  10      318.39      317.72      5.39 o 
   2   1  10       25.72       25.01      1.65 o 
   3   1  10       33.70       34.09      1.92 o 
   4   1  10       90.84       83.52      2.95 o 
  -6   2  10        0.55        3.37      0.83 o 
  -5   2  10       52.58       58.68      2.92 o 
  -4   2  10      123.40      124.58      3.45 o 
  -3   2  10       13.91       15.74      1.59 o 
  -2   2  10       30.50       31.25      1.76 o 
  -1   2  10        9.75       12.48      1.20 o 
   0   2  10        3.99        2.77      0.70 o 
   1   2  10       46.05       39.86      1.87 o 
   2   2  10      461.30      446.07      7.04 o 
   3   2  10      116.61      100.73      3.10 o 
   4   2  10       44.47       47.80      2.14 o 
  -6   3  10       35.71       43.16      2.63 o 
  -5   3  10      267.01      254.85      6.57 o 
  -4   3  10       14.54       16.27      1.78 o 
  -3   3  10      165.54      158.91      3.82 o 
  -2   3  10      192.86      191.93      3.69 o 
  -1   3  10       51.63       51.80      2.78 o 
   0   3  10       23.70       24.96      1.83 o 
   1   3  10      478.65      477.15      7.11 o 
   2   3  10        4.71        6.32      0.87 o 
   3   3  10       26.58       29.92      1.98 o 
   4   3  10      216.03      193.54      4.67 o 
  -6   4  10        3.86        7.35      1.09 o 
  -5   4  10       83.52       88.41      3.79 o 
  -4   4  10        0.63        3.35      1.21 o 
  -3   4  10      128.10      120.53      3.42 o 
  -2   4  10      115.15      107.07      3.17 o 
  -1   4  10      306.95      320.75      6.70 o 
   0   4  10      101.52       91.30      2.80 o 
   1   4  10        7.03        9.71      1.21 o 
   2   4  10        1.05        4.38      0.65 o 
   3   4  10      271.07      258.96      5.36 o 
  -5   5  10       12.39       19.26      2.00 o 
  -4   5  10        4.40        6.44      1.03 o 
  -3   5  10        0.53        5.10      1.15 o 
  -2   5  10        1.02        2.44      0.76 o 
  -1   5  10        6.74       10.90      1.93 o 
   0   5  10      191.47      181.92      6.07 o 
   1   5  10       33.53       38.55      2.93 o 
   2   5  10       23.58       29.70      1.93 o 
   3   5  10       40.05       44.14      2.34 o 
  -4   6  10      118.87      116.88      3.66 o 
  -3   6  10       93.69       95.77      3.21 o 
  -2   6  10        1.55        4.48      1.38 o 
  -1   6  10      209.40      223.46      7.88 o 
   0   6  10      176.82      173.27      5.69 o 
   1   6  10       26.19       26.56      3.47 o 
  -1   7  10        3.85        6.82      1.39 o 
  -5   0  11      240.11      239.39      7.28 o 
  -3   0  11      267.69      259.21      7.26 o 
  -1   0  11      298.20      310.76     11.62 o 
   1   0  11        5.84        4.97      1.38 o 
   3   0  11      311.63      313.52      8.53 o 
  -6   1  11      168.32      168.11      5.27 o 
  -5   1  11       67.95       71.18      2.70 o 
  -4   1  11        5.59        6.49      0.99 o 
  -3   1  11        1.28        2.93      0.81 o 
  -2   1  11      118.34      126.81      3.35 o 
  -1   1  11       31.62       31.54      2.02 o 
   0   1  11     1466.55     1431.66     19.19 o 
   1   1  11       60.26       56.68      2.21 o 
   2   1  11       28.09       29.18      1.76 o 
   3   1  11        0.42        3.15      0.81 o 
   4   1  11      193.96      188.26      4.68 o 
  -6   2  11       16.61       20.91      1.93 o 
  -5   2  11      149.57      142.42      4.70 o 
  -4   2  11        1.20        3.94      1.13 o 
  -3   2  11       14.96       18.91      1.46 o 
  -2   2  11      174.16      152.00      3.25 o 
  -1   2  11      395.65      400.56      6.39 o 
   0   2  11      121.30      116.65      3.76 o 
   1   2  11      107.42       98.50      3.01 o 
   2   2  11      282.10      243.10      5.03 o 
   3   2  11      179.30      173.73      4.28 o 
  -6   3  11       15.29       23.26      2.06 o 
  -5   3  11       10.34       16.97      1.86 o 
  -4   3  11       10.94       14.74      1.67 o 
  -3   3  11       56.53       63.84      2.99 o 
  -2   3  11      277.73      278.15      6.96 o 
  -1   3  11       34.36       35.19      1.80 o 
   0   3  11       15.28       23.28      1.84 o 
   1   3  11      287.84      266.15      6.22 o 
   2   3  11        8.00       12.61      1.33 o 
   3   3  11       11.33       21.22      1.59 o 
  -5   4  11       21.43       24.66      2.19 o 
  -4   4  11       50.27       65.63      4.73 o 
  -3   4  11       61.34       63.30      2.51 o 
  -2   4  11       46.04       43.85      2.32 o 
  -1   4  11      145.07      137.20      7.70 o 
   0   4  11       40.38       40.65      2.28 o 
   1   4  11      101.02       92.39      3.48 o 
   2   4  11      112.90      110.56      3.92 o 
  -4   5  11       46.26       57.52      2.90 o 
  -3   5  11      199.92      217.64      6.97 o 
  -2   5  11      105.42       97.89      3.65 o 
  -1   5  11      177.92      175.40      5.02 o 
   0   5  11        0.63        4.20      1.12 o 
   1   5  11      227.51      237.61      7.46 o 
   2   5  11        1.11        5.22      0.82 o 
  -3   6  11       28.37       31.58      1.94 o 
  -2   6  11      108.32      102.36      3.89 o 
  -1   6  11        0.63        4.08      0.77 o 
   0   6  11       24.60       19.64      2.19 o 
  -6   0  12       10.47       16.39      8.90 o 
  -4   0  12      474.59      451.08     10.73 o 
  -2   0  12     1293.22     1322.44     32.00 o 
   0   0  12       76.46       71.96      3.48 o 
   2   0  12      324.83      330.70     18.04 o 
  -6   1  12       58.56       61.87      3.24 o 
  -5   1  12        6.01       11.28      1.39 o 
  -4   1  12       12.79       19.53      1.49 o 
  -3   1  12      368.39      357.83      6.64 o 
  -2   1  12       48.50       48.80      2.43 o 
  -1   1  12       81.66       81.91      4.10 o 
   0   1  12       58.32       66.70      3.45 o 
   1   1  12      159.96      163.62      3.93 o 
   2   1  12       11.12       15.15      1.70 o 
   3   1  12       70.51       69.84      2.66 o 
  -5   2  12       40.94       50.96      2.72 o 
  -4   2  12       15.57       22.22      1.94 o 
  -3   2  12       19.74       22.04      1.59 o 
  -2   2  12      433.34      429.12      8.32 o 
  -1   2  12      227.25      209.41      5.25 o 
   0   2  12        6.45        9.32      1.56 o 
   1   2  12       12.59       21.13      1.80 o 
   2   2  12      204.14      203.73      5.60 o 
  -5   3  12       38.91       45.94      2.76 o 
  -4   3  12      103.12       99.46      3.86 o 
  -3   3  12       26.87       34.50      2.29 o 
  -2   3  12        0.21        2.57      0.68 o 
  -1   3  12       87.30       85.98      3.28 o 
   0   3  12      134.43      120.96      4.01 o 
   1   3  12      123.01      115.42      4.01 o 
   2   3  12        4.29        9.74      1.25 o 
  -4   4  12      213.95      203.50      5.89 o 
  -3   4  12       89.17       89.15      4.61 o 
  -2   4  12       15.79       25.31      1.91 o 
  -1   4  12       94.20       88.68      4.53 o 
   0   4  12       19.72       19.09      1.64 o 
   1   4  12       86.61      100.48      5.02 o 
  -3   5  12       36.94       46.07      2.53 o 
  -2   5  12       26.50       26.79      2.03 o 
  -1   5  12       14.38       17.32      3.62 o 
   0   5  12      265.40      263.67      8.08 o 
  -5   0  13       75.46       87.76      4.37 o 
  -3   0  13      187.10      185.74      6.33 o 
  -1   0  13       20.50       31.39      3.77 o 
   1   0  13       68.88       60.82      3.30 o 
  -5   1  13       75.30       78.44      4.67 o 
  -4   1  13      574.39      576.50      9.19 o 
  -3   1  13        4.83       11.02      1.33 o 
  -2   1  13       75.97       69.91      3.84 o 
  -1   1  13       10.03       15.49      1.91 o 
   0   1  13      252.66      257.98      6.21 o 
   1   1  13        2.09        3.48      0.69 o 
   2   1  13       66.89       67.21      3.68 o 
  -4   2  13       75.56       81.22      3.42 o 
  -3   2  13       36.15       42.09      2.32 o 
  -2   2  13       36.49       43.13      2.92 o 
  -1   2  13       85.81       88.26      4.42 o 
   0   2  13        0.49        4.75      1.30 o 
   1   2  13       99.92      106.64      4.39 o 
  -4   3  13       76.73       78.74      3.40 o 
  -3   3  13       45.97       47.49      3.09 o 
  -2   3  13      104.70       97.20      7.09 o 
  -1   3  13       45.54       55.16      3.64 o 
   0   3  13      208.15      201.44      9.31 o 
   1   3  13        4.10       12.62      1.36 o 
  -3   4  13       13.04       16.71      3.02 o 
  -2   4  13      168.15      170.10      9.51 o 
  -1   4  13      113.50      104.33      5.36 o 
  -2   0  14      114.67      120.89      7.70 o 
   0   0  14      124.11      112.74      7.40 o 
  -3   1  14        1.24        6.88      1.74 o 
  -2   1  14        2.27        4.84      0.91 o 
  -1   1  14      107.70      100.58      4.91 o 
   0   1  14        0.39        2.48      0.80 o 
  -3   2  14        6.97        9.34      1.56 o 
  -2   2  14      178.45      198.43      7.13 o 
  -1   2  14        0.42        2.14      0.80 o 
                                                 
